# Supplementary material for: Diagnostic yield of long-read sequencing for rare diseases: a systematic review
Source: Front Genet. 2026 Jun 5;17:1809097. doi: 10.3389/fgene.2026.1809097 (PMC13279769; doi:10.3389/fgene.2026.1809097)
Supplement: Supplementary file 1 [file Table1.xlsx]

## Sheet: Genetic findings
Study / Citation	Clinical Phenotype	Number of cases	Gender	Gene (OMIM ID)	Chromosomal Location	Chromosome	Variant Type	Variants detected/Genomic coordinates	Gene region	Zygosity	Inheritance	Reported Diagnosis	Associated Disease (OMIM ID)	Comments
Cohen et al. (2022)	Septo-optic dysplasia, hypotonia, strabismus, tremor, DD	2 (index and affected siblings)	M (index), F (siblings)	AARS2 (MIM: 612035)	6p21.1	6	SNV, SV (deletion)	SNV: NM_020745.4:c.595C>T (p.Arg199Cys) SV (deletion): chr6:44306625-44310745 (GRCh38)	SNV: Exon 4 SV: Deletion exons 5-7	AR/compund het	SNV: maternally inherited, SV: paternally inherited	AARS2-related disease	Combined oxidative phosphorylation deficiency 8 (MIM: 614096), Leukoencephalopathy, progressive, with ovarian failure (MIM: 615889)	The SNV was detected previously; however, the deletion of exons 5 to 7 was difficult to detect using prior genetic testing.
Cohen et al. (2022)	Global DD, dystonia	4 (index and affected siblings)	M (index), M, M, F (siblings)	STARD7 (MIM: 616712)	2q11.2	2	TR (pentamer expansion)	chr2:96196066-96198124 (GRCh38)	Intron 1	AD/HET	Paternally inherited	Novel expansion disorder	Epilepsy, familial adult myoclonic, 2 (MIM: 607876)	Repeat expansions involving ATTTC in STARD7 intron 1/
Colin et al. (2023)	Alopecia, micropenis, hypotonia, global developmental delay, autism spectrum features, attention deficit, wide-based gait	1	M	LSS (MIM: 600909), MCM3AP (MIM: 603294)	21q22.3	21	SNV, SV (deletion)	SNV: c.1955C>T (p.Thr652Ile) SV: 339 bp deletion encompassing exon 1 and intergenic region between LSS and MCM3AP	SNV: Exonic, SV: Promoter, exonic	AR/HOM	SNV: maternally inherited, SV: de novo	Consistent; Alopecia-intellectual disability syndrome 4 (MIM: 618840)	LSS: Alopecia-intellectual disability syndrome 4 (MIM: 618840), Cataract 44 (MIM: 616509), Hypotrichosis 14 (MIM: 618275) MCM3AP: Peripheral neuropathy, autosomal recessive, with or without impaired intellectual development (MIM: 618124)	SNV was previously identified with Sanger sequencing; SV was missed by SRS.
De Clercq et al. (2024)	Severe intellectual disability and dysmorphic facial features.	1	M	CELF2 (MIM: 602538)	9q34.3 and 10p12.31	9, 10	SV (translocation)	chr9:g.pter_cen_82209673::chr10:g.11203945_pter (der9) chr9:g.qter_82209674::chr10:g.11203946_cen_qter (der10)	Repeat region (chr9), coding region (chr10)	AD/HET	de novo	Consistent	Developmental and epileptic encephalopathy (MIM: 619561)	Previously identified by karyotyping and confirmed by FISH. Breakpoints of the t(9;10) translocation were precisely delineated using LRS, enabling a novel molecular diagnosis.
De Clercq et al. (2024)	Mild intellectual disability, Down-like features, and autism spectrum disorder.	1	F	MYT1L (MIM: 616521)	2p25.3	2	SV (deletion)	NC_000002.12:g.1939353_1943926del (4,574 bp)	Exon 9	AD/HET	de novo	Consistent	Intellectual developmental disorder, autosomal dominant (MIM: 616521)	Previously identified through WES. The exon 9 MYT1L deletion was precisely delineated using LRS.
LaFlamme et al. (2023)	Epilepsy of infancy with migrating focal seizures (EIMFS)	1	F	Multiple genes	13q14.2 and Xq28	13, X	Hypermethylation- SV (translocation)	46,XX,t(X;13) (q28;q14.2). chrX:152,092,342 to chr13:47,005,269 and chr13:47,005,271 to chrX:152,092,344 (GRCh38)	Multiple genes	AD/HET	de novo	NA	NR	DMR was detected; LRS was performed to confirm the underlying cause. Multiple genes were involved, including RCBTB2, FNDC3A, SETDB2, DLEU1, RNASEH2B, ATP7B, and others (see full list in supplementary materials)	RCBTB2, FNDC3A, SETDB2, DLEU1, RNASEH2B, ATP7B, BORA, DIS3, KLF5, KLF12, TBC1D4, COMMD6, UCHL3, LMO7, KCTD12, CLN5, FBXL3, MYCBP2, SLAIN1, POU4F1, SPRY2, MIR4500HG, GPR180, MBNL2
LaFlamme et al. (2023)	Developmental and epileptic encephalopathies	2	M	CSNK1E (MIM: 600863)	22q13.1	22	Hypermethylation- CGG repeat	chr22:38315885-38318462 (GRCh38)	5′ UTR and intron 1	AD/HET	Maternally inherited	NA	NR	DMR was detected; LRS was performed to confirm the underlying cause.
Sanford Kobayashi et al. (2022)	Hepatosplenomegaly. Laboratory evaluation indicated abnormal immunoglobulins and imaging was remarkable for abnormal osseous mineralization.	1	M	IKBKG (MIM: 300248)	X (Xq28)	X	SNV	p.X420Yext27; VCV00011450 c.1260 G > C	Exon 10 (stop-loss variant)	X-linked	Maternally inherited	Immunodeficiency with or without anhidrotic ectodermal dysplasia	Autoinflammatory disease, systemic, X-linked (MIM: 301081), Ectodermal dysplasia and immunodeficiency 1 (MIM: 300291), Immunodeficiency 33 (MIM: 300636), Incontinentia pigmenti (MIM: 308300)	NGS dead zone due to a pseudogene with greater than 99% homology
AlAbdi et al. (2023)	Increased serum lactate, Encephalopathy; Abnormal breathing, Metabolic acidosis, Widened subarachnoid space, Focal T2 hyperintense brainstem lesion	3	M	TYMS (MIM: 188350)	18p11.32	18	SV (insertion)	NM_001071.4:c.455‐2073ins of 270 bp Chr18:666999ins[270 bp] (GRCh37/hg19)	Intron 3	AR/HET	one copy inherited from each parent	Lethal neonatal lactic acidosis	Dyskeratosis congenita, digenic (MIM: 620040)	Novel phenotype
AlAbdi et al. (2023)	Hearing impairment, Microcephaly, Short stature, Decreased body weight, Infra-orbital crease, Capillary hemangiomas (flat), Hypertonia, Failure to thrive	2	F	STK25 (MIM: 602255)	2q37.3	2	SV (deletion)	NM_001370694.2:c.2178 + 83del of 184 bp (in ANO7) Chr2:242,157,389–242,157,573 (GRCh37/hg19)	deletion of regulatory region in STK25 + deletion of intron 20 of ANO7	AR/HOM	NA	STK25-related neurodevelopmental disorder	NR	Novel phenotype
AlAbdi et al. (2023)	Leber congenital amaurosis	3	F	RP1L1 (MIM: 608581)	8p23.1	8	SV	NM_178857.6:c.4026_4027ins[144];p.Glu1343de lins[49] NM_178857.6:c.3970_3971ins[48];p.Glu1324delins[17]	Exonic, in-frame	AR/Compound het	Maternally inherited from affected mother, paternally inherited from healthy father	Consistent	Retinitis pigmentosa 88 (OMIM: 618826)	Known gene and phenotype
AlAbdi et al. (2023)	Band keratopathy, Glaucoma, Corneal calcification, Choroidal detachment	2	F	SLC4A4 (MIM: 603345)	4q13.3	4	SNV	NM_001134742.2:c.‐145C > T	Promoter region	AR/HOM	NA	SLC4A4- related band keratopathy	Proximal renal tubular acidosis-ocular anomaly syndrome (MIM: 604278)	Novel phenotype
AlAbdi et al. (2023)	Dwarfism, Microcephaly, Global developmental delay, Spastic tetraparesis, Gastroesophageal reflux, Failure to thrive, Abnormal racial shape, Deeply set eye, Prominent nose, Hypoplasia of dental enamel, High palate, Abnormal sternum morphology, Brain atrophy (mild), Interhemispheric cyst (small)	4	M	SNAP91 (MIM: 607923)	6q14.2	6	SNV	NM_001242792.1:c.766‐4799T > C	Intronic	AR/HOM	NA	SNAP91-related microcephalic primordial dwarfism	NR	Novel phenotype
AlAbdi et al. (2023)	Microcephaly, Plagiocephaly, Abnormal number of hair whorls, Anteverted nares, Microtia, Deep palmar crease, Slow saccadic eye movements, Heart murmur, Distal arthrogryposis, Adductor longus contractures, Increased muscle tone, Global developmental delay, Failure to thrive, Diffuse white matter abnormalities, Hip dysplasia, Dilatation of the renal pelvis, Mildly echogenic liver	4	F	LEMD2 (MIM: 616312)	6p21.31	6	Indel	NM_181336.4:c.1011‐469_1011‐ 450del	Intron 4	AR/HOM	NA	LEMD2‐ related neurodevelopmental disorder	NR	Novel phenotype
Negi et al. (2025)	NA	4	NA	CYP21A2 (MIM: 613815)	6p21.33	6	SNV/SV (deletion)	SNV: chr6:32039081 IVS2-13C>G (GRCh38) SV (deletion): chr6:32009665-32043649 (GRCh38)		AR/Compound het	NA	Consistent	Adrenal hyperplasia, congenital, due to 21-hydroxylase deficiency (MIM: 201910)	Used Parakit, novel collapsed pangenome method for mapping long reads
Negi et al. (2025)	NA	1	NA	LHCGR (MIM: 152790)	2p16.3	2	SNV/SV (deletion)	SNV: chr2:48687950 G/T (GRCh38) SV (deletion- 6.7kbp): chr2:48695771-48702465 (GRCh38)	SNV: Exon 11 SV: Deletion of Exon 9	AR/Compound het	NA		Leydig cell hypoplasia (MIM: 238320)	Biallelic variants in LHCGR were detected using LRS-only. Both variants phased by LRS in absence of parental data
Negi et al. (2025)	Complex neurodevelopmental phenotype including minimal expressive language, autistic features, and dysmorphic features	1		ARID1B (MIM: 614556)	6q25.3	6	SNV/Methylation	NM_001374828.1, c.3235þ700C>G	Intronic, splicing effect	AD/HET	denovo		Coffin-Siris syndrome 1 (MIM: 135900)	Methylation information provided through LRS
Hiatt et al. (2021)	Intellectual disability, developmental delay, and seizures	1	F	CDKL5 (MIM: 300203)	Xp22.13	X	SV (insertion)	chrX: 18,510,871– 18,510,872_ins6993	Exon 3	XLD	denovo	Consistent	Developmental and epileptic encephalopathy 2 (MIM: 300672)	Mosaicism is suspected according to SNV analysis near the insertion region.
Hiatt et al. (2021)	Intellectual disability, facial dysmorphism, hypotonia	1	F	Multuple genes DGKB (MIM: 604070) MLLT3 (MIM: 159558)	7p21.2/9p21.3	7,9	SV (insertion-translocation-invertion)	Several breakpoints	MLLT3: exons 3–4, exons 9–10	AR/HET	denovo		NR	Two insertional translocations between chromosomes 7 and 9 and an inversion result in disruption of two protein-coding genes. EXpression of DGKB was not examined, as the gene is not expressed at appreciable levels in blood.
Sinha et al. (2025)	Developmental delay, ID, dysmorphic features, obesity	1	F	NSMCE3 (MIM: 608243)	15q13.1	2	SV (Deletion)	chr2:96730001-98165000 (deletion- 1.4 Mb) (GRCh37/hg19)	Multiple regions	AD/HET	de novo	Consistent	Lung disease, immunodeficiency, and chromosome breakage syndrome (MIM: 617241)
Sinha et al. (2025)	Eye disorder- foveal hypoplasia and/or anterior segment dysgenesis	1	M	SLC38A8 (MIM: 615585)	16q23.3	16	SNV/SV (deletion)	SV (deletion- 80 kb): chr16:83970001-84050000 (GRCh37/hg19) SNV: c116delp.(Gly39Glufs*31)	exons 8 – 3’UTR	Compound het	Inherited	Consistent	Foveal hypoplasia 2, with or without optic nerve misrouting and/or anterior segment dysgenesis (MIM: 609218)
Sinha et al. (2025)	Learning disabilities with distinctive brittle hair, a hallmark of Trichothiodystrophy non- photosensitive 1 associated with non-functional MPLKIP protein	1	F	MPLKIP (MIM: 609188)	7p14.1	7	SV (deletion)	Deletion: chr7: 40164697-40168298 (GRCh37/hg19)	3’UTR	AR/HOM	NA	Consistent	Trichothiodystrophy 4, nonphotosensitive (MIM: 234050)	Further investigation is required to confirm this mechanism and to understand the functional impact of the 3’UTR deletion in this gene.
Sinha et al. (2025)	Craniosynostosis, intellectual deficit, short stature, and facial dysmorphism	1	M	NSD1 (MIM: 606681)	5q35.2-q35.3	5	SV (duplication) & Methylation	chr5:175315001-177430000 (duplication) (GRCh37/hg19) & HMA episignature methylation profile	Multiple regions	AD/HET	NA	Consistent	Sotos syndrome (MIM: 117550) Methylation: Hunter McAlpine syndrome (HMA)
Sinha et al. (2025)	Skeletal/ Musculoskeletal	1	M	SMN1 (MIM: 600354)	5q13.2	5	Methylation			AR/HOM	NA	Consistent	Spinal muscular atrophy-1 (MIM: 253300), Spinal muscular atrophy-2 (MIM: 253550), Spinal muscular atrophy-3 (MIM: 253400), Spinal muscular atrophy-4 (MIM: 271150)	Patient has 4 copies of SMN2.
